# Supplementary material for: Intake Patterns of Specific Alcoholic Beverages by Prostate Cancer Status
Source: Cancers (Basel). 2022 Apr 14;14(8):1981. doi: 10.3390/cancers14081981 (PMC9024489; doi:10.3390/cancers14081981)
Supplement: Supplementary file 1 [file cancers-14-01981-s001.zip]

Archive with 1 entries (1 files):
- cancers-1646195-supplementary.pdf
